# Supplementary material for: Emotional flexibility and general self-efficacy: A pilot training intervention study with knowledge workers
Source: PLoS One. 2020 Oct 14;15(10):e0237821. doi: 10.1371/journal.pone.0237821 (PMC7556510; doi:10.1371/journal.pone.0237821)
Supplement: S1 Raw data — (XLSX) [file pone.0237821.s006.xlsx]

## Sheet: 20200121_FinalMasterData_AllInc
UID	Gender	Acceptance1_1	Acceptance1_2	Acceptance1_3	Acceptance1_4	Acceptance1_5	Mindfulness1_1	Mindfulness1_2	Mindfulness1_3	Mindfulness1_4	Mindfulness1_5	Self_in_Context1_1	Self_in_Context1_2	Self_in_Context1_3	Self_in_Context1_4	Self_in_Context1_5	Defusion1_1	Defusion1_2	Defusion1_3	Defusion1_4	Defusion1_5	Purpose1_1	Purpose1_2	Purpose1_3	Purpose1_4	Purpose1_5	CommAction1_1	CommAction1_2	CommAction1_3	CommAction1_4	CommAction1_5	Avoidance1_1	Avoidance1_2	Avoidance1_3	Avoidance1_4	Avoidance1_5	NotMindful1_1	NotMindful1_2	NotMindful1_3	NotMindful1_4	NotMindful1_5	Self_as_Contex1_1	Self_as_Contex1_2	Self_as_Contex1_3	Self_as_Contex1_4	Self_as_Contex1_5	Fusion1_1	Fusion1_2	Fusion1_3
1	1	3	2	3	4	4	3	3	3	3	3	5	5	5	5	5	4	4	4	3	4	5	4	4	5	4	4	4	5	4	4	5	5	3	4	3	2	3	2	2	2	1	1	1	2	3	1	1	1
2	1	3	3	4	4	4	3	3	3	3	3	4	4	4	4	3	4	4	4	3	3	3	3	3	2	3	4	3	3	5	5	5	4	3	4	5	4	4	4	4	4	3	3	1	1	1	2	2	2
3	2	2	3	3	3	3	5	5	5	4	4	4	4	5	5	4	4	3	4	3	4	4	5	4	4	5	5	5	5	5	5	5	5	3	4	4	2	2	2	2	2	2	2	2	2	2	3	2	2
4	1	3	3	3	3	3	4	3	4	2	5	5	4	3	3	2	2	2	3	3	2	4	3	4	4	4	4	4	3	3	4	2	2	2	2	2	5	4	3	2	2	2	2	4	3	2	3	4	4
5	2
6	1	1	2	2	1	3	3	2	2	3	2	6	6	6	6	6	3	2	4	2	3	6	5	4	4	5	6	6	6	6	6	5	5	5	4	3	3	3	2	1	1	3	3	3	3	4	3	2	3
7	1	5	4	3	3	3	2	3	3	2	2	3	2	2	2	2	2	2	2	3	3	3	2	2	3	2	3	2	3	2	2	3	2	2	3	3	6	5	5	5	4	5	3	3	1	6	4	4	3
8	1	3	2	3	4	5	6	6	4	3	4	4	4	4	3	3	3	4	3	3	5	5	4	4	5	5	4	5	4	4	4	4	3	3	3	2	3	2	2	1	1	3	1	3	3	3	3	3	3
9	1	4	4	4	3	3	4	4	5	3	4	3	4	4	5	3	4	3	3	4	4	3	3	3	3	4	5	4	5	4	3	3	3	4	4	4	2	1	2	2	1	2	1	1	2	2	3	2	2
10	2	3	3	2	2	2	3	2	2	2	2	3	3	3	3	3	2	2	2	2	2	2	2	2	2	2	4	2	2	2	2	4	4	4	4	4	5	4	4	5	5	5	3	4	5	5	5	5	5
11	2	2	2	2	3	2	1	2	3	3	2	4	4	3	4	4	3	3	3	3	4	2	2	2	2	3	3	4	3	4	3	4	5	5	6	5	5	5	3	4	4	3	3	4	4	2	1	2	2
12	1	3	4	4	4	4	4	4	5	3	5	6	5	6	4	5	2	3	3	2	2	5	4	4	4	5	6	5	5	5	5	5	4	2	3	5	3	1	1	1	1	2	2	2	2	2	3	4	4
13	2	2	2	3	3	2	2	2	2	3	2	4	4	4	3	3	2	3	2	3	2	3	3	2	3	3	3	3	3	2	4	4	4	4	2	3	3	3	3	2	3	1	1	1	1	1	2	3	2
14	1	4	5	5	5	5	6	6	6	6	5	6	6	6	6	6	5	6	5	6	6	6	6	6	6	6	6	6	6	6	6	2	2	1	1	1	2	1	1	2	2	4	2	1	1	2	2	2	3
15	2	3	3	3	3	3	3	3	3	3	4	4	4	4	3	4	4	4	3	3	2	4	4	4	4	4	4	4	4	4	4	5	5	5	5	5	3	2	2	2	2	3	2	2	2	3	2	2	2
16	2
17	1
18	2	4	4	4	5	6	5	5	5	5	6	4	5	4	5	4	6	6	6	4	5	5	4	4	5	6	5	5	5	5	5	1	2	1	1	2	2	2	2	2	2	1	1	1	1	1	3	2	2
19	1	2	2	2	2	2	3	4	3	3	2	4	3	4	4	3	3	2	2	1	1	3	2	2	2	2	3	2	3	2	2	3	4	4	2	4	4	4	4	4	4	3	2	2	2	2	3	3	3
20	1
21	1	1	2	3	2	2	3	4	3	2	2	3	3	3	2	2	2	3	1	1	2	3	2	2	2	3	4	4	3	3	3	3	3	3	3	2	2	2	2	2	2	5	3	5	5	5	6	5	5
22	2	2	2	2	3	2	3	3	2	3	2	3	3	4	4	4	3	2	3	3	4	4	5	3	2	5	4	5	4	3	5	5	5	2	2	1	2	3	2	1	2	3	2	1	2	1	2	1	2
23	2	1	2	2	1	2	1	2	2	3	3	3	2	2	2	2	2	2	3	2	2	3	3	3	4	3	4	4	4	3	3	3	3	3	3	3	5	5	5	5	4	2	1	2	2	2	3	2	2
24	2	4	4	4	3	3	3	2	2	2	3	3	2	2	3	3	3	3	3	2	2	2	2	2	2	2	3	2	2	3	3	3	3	3	4	3	5	5	5	5	4	3	2	3	2	1	3	3	3
25	2	2	3	2	2	2	5	4	3	3	5	3	4	3	3	3	3	2	3	2	2	3	2	3	3	3	4	2	2	3	2	4	4	4	2	4	5	5	5	5	5	4	1	4	5	4	5	4	3
26	1	3	4	4	4	4	5	5	4	3	4	4	5	4	4	4	3	2	3	3	3	5	5	4	4	4	3	4	4	5	4	3	4	4	5	4	3	2	2	2	2	3	2	3	4	4	4	4	3
27	1	5	5	5	5	5	5	5	5	5	5	6	6	5	5	5	4	4	4	4	4	3	4	4	3	3	3	3	3	4	3	4	4	4	4	4	4	4	4	4	4	4	4	4	4	4	5	5	5
28	2	6	6	6	6	6	6	6	6	6	6	6	6	6	6	6	6	6	6	6	6	6	6	6	6	6	6	6	6	6	6	6	6	6	6	6	6	6	6	6	6	6	6	6	6	6	6	6	6
29	1	5	5	3	5	5	5	5	3	4	5	4	4	4	3	3	2	2	4	3	3	6	5	6	4	5	5	5	4	4	5	2	3	2	3	3	1	1	1	1	1	1	1	1	1	1	2	3	2
30	1	3	2	3	3	3	3	4	3	2	1	4	5	4	4	5	3	4	3	2	2	3	2	3	3	6	3	4	2	4	3	4	4	5	4	5	5	4	4	5	4	1	1	1	2	2	2	2	1
31	1	3	2	2	2	2	2	3	2	2	1	3	3	4	3	3	3	3	3	2	4	2	1	1	2	2	2	3	3	3	2	2	4	3	3	2	4	4	3	3	3	1	1	2	2	1	2	2	2
32	2
33	1	4	2	3	3	4	3	4	4	4	4	3	3	3	3	2	3	3	3	3	4	3	2	2	3	3	3	3	2	3	3	4	4	4	4	4	3	2	2	2	3	3	3	3	3	4	3	4	4
34	2	2	3	5	4	4	5	5	5	4	5	3	3	3	3	3	3	3	3	2	2	3	3	3	2	2	5	5	2	5	2	2	2	2	2	2	2	2	2	2	2	2	2	2	2	2	5	4	3
35	2	2	2	3	3	4	4	4	3	3	4	4	4	4	4	4	3	3	3	3	4	1	2	2	2	3	4	2	2	2	3	3	3	2	2	2	4	4	4	4	4	1	1	1	1	1	2	2	2
36	1	4	5	2	3	4	5	5	4	3	3	4	4	4	4	4	2	3	2	3	2	4	3	3	3	4	5	4	4	4	4	3	3	3	2	3	1	1	2	2	2	4	4	4	4	4	3	4	5
37	1	4	4	4	5	5	4	5	4	4	5	6	6	6	6	6	3	4	4	4	4	6	5	6	5	6	4	5	5	4	5	4	4	4	4	4	2	3	2	2	2	1	1	1	1	2	2	1	2
38	2	2	2	3	3	2	3	3	3	2	2	3	3	2	2	2	2	2	2	2	2	2	1	2	3	3	3	3	2	2	2	3	3	3	3	3	3	4	4	3	4	1	1	1	1	1	5	5	5
39	2	5	4	3	4	5	6	6	5	5	5	4	4	4	3	2	2	2	3	3	4	4	2	2	2	2	5	3	3	3	3	2	3	3	4	3	4	3	2	3	2	5	5	5	5	4	4	4	4
40	1	2	2	2	2	2	2	2	2	2	2	4	3	4	4	4	4	4	4	4	4	2	1	2	2	3	3	3	3	3	3	4	4	4	4	4	6	5	6	5	5	2	2	2	2	2	2	2	2
41	1
42	2	2	1	2	1	1	2	2	2	2	3	6	5	5	5	5	4	4	2	2	2	5	6	6	5	5	5	6	6	5	6	2	5	3	3	2	4	4	4	4	4	5	3	4	2	1	2	2	2
43	2	3	3	3	3	3	3	4	4	4	6	4	4	4	4	4	4	4	4	4	4	3	3	3	3	3	5	4	4	4	4	4	4	4	4	4	4	3	2	2	2	1	1	1	1	1	3	3	3
44	1	5	4	6	6	5	6	6	6	6	6	4	4	5	5	6	6	6	6	6	6	6	6	6	6	6	5	6	6	6	5	6	5	5	1	2	3	2	2	2	1	2	2	1	1	1	1	1	1
45	2	4	4	3	3	5	3	3	3	5	3	5	4	3	4	3	3	4	4	2	3	5	4	3	3	4	6	5	5	5	3	1	1	1	1	1	3	3	2	1	1	1	1	1	1	1	1	1	1
46	1	3	3	3	3	3	5	5	5	4	4	4	4	4	4	5	4	4	3	3	3	4	4	4	3	4	4	4	3	4	3	4	4	3	3	2	3	2	2	2	2	1	1	1	1	3	2	3	2
47	2	4	4	3	4	3	4	4	4	4	4	3	3	4	4	4	4	4	4	4	4	4	4	4	2	3	3	3	3	3	3	3	3	3	3	3	3	2	2	2	2	2	2	2	2	3	2	2	2
48	1	3	2	4	3	3	3	3	3	3	4	3	3	3	3	3	3	3	3	3	2	3	4	3	3	3	3	3	3	3	3	4	4	4	4	4	4	4	3	3	4	3	3	3	3	4	3	2	2
49	2	3	4	4	4	4	4	4	4	4	4	5	4	5	5	3	5	4	4	4	4	4	4	2	3	5	5	3	3	3	3	2	2	2	2	2	3	2	2	2	2	3	2	2	2	2	2	3	2
50	1	5	5	5	5	5	5	5	4	4	4	5	5	6	6	5	6	5	5	6	5	5	4	4	5	6	5	5	5	5	5	2	1	2	1	1	2	1	1	2	1	1	1	1	3	1	1	1	1
51	2	2	2	3	5	4	5	5	4	4	6	5	5	4	4	6	2	2	3	2	3	5	5	5	5	4	6	6	6	5	3	3	2	2	1	2	1	1	2	1	1	2	2	2	3	3	3	2	3
52	2	3	4	4	5	3	3	3	4	4	4	5	4	4	5	4	3	2	3	3	4	2	3	4	3	3	4	3	3	4	5	4	5	5	5	4	4	5	4	3	2	3	3	2	2	1	3	1	2
53	1	3	1	2	4	1	5	6	6	4	6	6	5	5	3	2	1	1	2	1	2	5	5	3	4	6	5	5	5	4	3	4	4	4	4	3	3	1	1	1	1	4	1	3	3	5	3	4	4
54	2	4	4	4	4	4	6	5	5	6	6	6	6	5	5	5	5	5	4	5	4	3	3	4	4	3	5	5	5	4	5	5	5	5	2	2	2	1	1	2	2	1	1	1	1	1	2	1	2
55	1	3	4	4	4	4	4	4	4	3	5	4	3	3	2	3	2	3	2	3	4	4	3	4	2	4	3	3	4	2	2	5	4	4	2	5	2	2	3	2	2	2	2	3	3	4	3	4	4
56	1	2	3	3	3	4	5	5	5	4	5	4	4	4	4	4	4	4	4	5	5	4	3	3	2	4	4	4	4	4	5	4	4	4	4	4	2	2	2	2	2	1	1	1	3	1	2	1	1
57	2
58	2
59	1	4	5	5	5	1	3	4	4	4	3	3	2	3	5	4	2	1	2	2	5	4	3	4	5	5	5	4	5	4	4	4	3	4	2	2	3	2	2	2	2	3	1	3	3	4	2	2	2
60	2	2	2	2	2	2	4	5	4	3	3	5	5	4	5	5	5	5	4	4	5	5	3	4	2	5	5	2	3	3	4	3	3	4	3	3	3	2	3	2	3	3	2	2	3	3	1	1	1
61	2	3	3	3	3	3	4	3	3	3	4	4	4	4	4	4	4	3	4	3	4	5	3	4	4	4	4	4	3	4	4	3	3	4	3	3	3	2	2	3	2	2	2	3	3	3	2	3	3
62	2	4	4	3	4	5	5	4	4	4	4	4	3	4	5	5	3	3	2	3	2	3	4	3	3	3	4	3	3	2	2	4	4	5	4	3	3	3	2	3	4	3	4	3	3	5	4	5	5
63	1	2	3	2	2	2	2	2	2	2	2	4	4	3	3	2	2	3	2	2	2	3	2	2	2	2	4	2	1	2	4	4	3	4	3	3	3	3	4	3	3	2	2	2	2	2	2	3	4
64	1	3	4	4	4	4	4	4	4	4	4	4	4	4	3	4	4	4	4	4	4	5	5	4	4	4	4	4	4	4	4	4	4	4	4	4	2	3	2	2	2	3	1	2	2	2	2	2	2
65	2	3	4	3	2	3	3	3	3	3	3	4	4	4	4	4	3	2	2	2	4	4	2	3	4	5	4	4	4	4	4	2	3	3	2	3	4	4	4	4	4	2	2	3	2	2	2	2	2
66	2	3	4	3	5	2	4	3	2	2	2	5	5	4	6	5	5	4	4	2	4	4	5	4	5	4	4	3	5	4	3	3	5	4	2	2	4	4	4	2	4	2	1	3	3	1	3	2	3
67	1	1	1	1	1	1	3	3	2	1	1	4	3	3	4	3	1	1	2	2	2	4	4	3	3	3	4	4	3	2	3	5	4	5	5	5	4	4	2	4	3	2	2	2	3	2	4	4	4
[truncated: 267 more columns]
